# Supplementary material for: Bias in Discontinuous Elevational Transects for Tracking Species Range Shifts
Source: Plants (Basel). 2025 Jan 20;14(2):283. doi: 10.3390/plants14020283 (PMC11768634; doi:10.3390/plants14020283)
Supplement: Supplementary file 1 [file plants-14-00283-s001.zip]

Archive with 1 entries (1 files):
- plants-3355841-supplementary.pdf
